# Supplementary material for: Integrated analysis of miRNA, gene, and pathway regulatory networks in hepatic cancer stem cells
Source: J Transl Med. 2015 Aug 11;13:259. doi: 10.1186/s12967-015-0609-7 (PMC4531430; doi:10.1186/s12967-015-0609-7)
Supplement: Additional file 1: — Table S1. Consistently differentially expressed miRNAs. [file 12967_2015_609_MOESM1_ESM.xls]

## Sheet: Sheet1
miRNA	Hep3B(TPM)	Hep3B-C(TPM)	Hep3B-C/Hep3B			Huh7(TPM)	Huh7-C(TPM)	Huh7-C/Huh7
			fold-change(log2)	p-value	FDR			fold-change(log2)	p-value	FDR
hsa-miR-210	66.7358	14.8312	-2.16983	1.14e-125	1.48e-125	187.53	38.918	-2.26862	2.62e-248	2.93e-248
hsa-miR-15b*	4.3497	1.2305	-1.82167	7.25e-08	2.23e-07	2.9184	1.0266	-1.5073	0.00174008	0.00856305
hsa-miR-100	77.8783	24.4812	-1.66955	1.44e-103	1.91e-103	762.266	361.741	-1.07534	0	0
hsa-miR-181c	5.2435	1.8134	-1.53183	1.63e-07	5.23e-07	5.2719	2.5199	-1.06496	0.00122411	0.00545021
hsa-miR-29c	5.9586	2.1372	-1.47925	5.17e-08	1.56e-07	9.0376	3.9198	-1.20516	2.75e-06	6.27e-06
hsa-miR-149	3.7539	1.3601	-1.46468	1.9e-05	9.56e-05	8.1903	0.4666	-4.13366	7.74e-21	1.16e-20
hsa-miR-199a-3p	9.8316	4.145	-1.24605	7.67e-10	2e-09	6.7782	1.2133	-2.48197	2.09e-11	3.72e-11
hsa-miR-199b-3p	9.8316	4.145	-1.24605	7.67e-10	2e-09	6.7782	1.2133	-2.48197	2.09e-11	3.72e-11
hsa-miR-22*	4.3497	2.1372	-1.02519	0.00049218	0.00412884	61.5687	1.7732	-5.11777	5.84e-168	6.87e-168
hsa-miR-450b-5p	8.5207	17.9399	1.07413	1.04e-13	2.26e-13	8.4728	18.2924	1.11033	3.92e-10	7.26e-10
hsa-miR-378d	1.0725	3.8211	1.83301	3.11e-07	1.03e-06	4.1422	9.2395	1.15742	4.48e-06	1.1e-05
hsa-miR-375	205.689	2032.26	3.30455	0	0	148.085	378.914	1.35544	1.74e-244	1.97e-244
hsa-miR-215	90.3912	1020.44	3.49686	0	0	30.5961	86.1422	1.49337	1e-65	1.29e-65
hsa-miR-378	7215.87	84106.5	3.54297	0	0	25147.9	70906	1.49547	0	0
hsa-miR-338-5p	1.4301	15.6084	3.44813	1.45e-50	2.13e-50	2.2594	7.8396	1.79484	4.58e-09	8.83e-09
hsa-miR-760	1.1321	7.5775	2.74272	1.69e-20	3.16e-20	1.6946	6.0664	1.8399	1.65e-07	3.47e-07
hsa-miR-1269b	53.3886	569.09	3.41405	0	0	16.569	99.4882	2.58604	3.55e-154	4.26e-154
hsa-miR-1269	46.715	416.18	3.15525	0	0	0.2824	9.6128	5.08914	3.9e-27	5.74e-27
