# Supplementary material for: Integrated analysis of miRNA, gene, and pathway regulatory networks in hepatic cancer stem cells
Source: J Transl Med. 2015 Aug 11;13:259. doi: 10.1186/s12967-015-0609-7 (PMC4531430; doi:10.1186/s12967-015-0609-7)
Supplement: Additional file 2: — Table S2. Consistently differentially expressed mRNAs. [file 12967_2015_609_MOESM2_ESM.xls]

## Sheet: 2
gene	Hep3B(RPKM)	Hep3B-C(RPKM)	Hep3B-C/Hep3B			Huh7(RPKM)	Huh7-C(RPKM)	Huh7-C/Huh7
			fold-change(log2)	p-value	FDR			fold-change(log2)	p-value	FDR
HULC	137.817	14.6278	-3.23597	1.62e-48	1.84e-47	34.4635	0.001	-15.0728	7.6e-23	2.16e-21
C10orf10	8.04475	1.88238	-2.09549	1.72e-08	4.92e-08	12.624	0.001	-13.6239	4.48e-35	1.57e-33
PPARGC1A	5.95642	0.375072	-3.98921	2.65e-33	2.33e-32	4.43003	0.001	-12.1131	1.07e-37	3.93e-36
TRIM31	2.21426	0.106279	-4.38089	2.94e-05	6.55e-05	2.50067	0.001	-11.2881	2.06e-07	1.57e-06
SERPINA5	146.195	23.4809	-2.63834	5.4e-191	1.15e-189	2.00177	0.001	-10.9671	7.86e-07	5.52e-06
CUX2	3.28044	0.0944721	-5.11786	9.62e-24	6.78e-23	1.35304	0.001	-10.402	6.04e-13	9.91e-12
NTN4	2.19664	0.357556	-2.61905	8.11e-06	1.9e-05	1.34121	0.001	-10.3893	4.02e-07	2.96e-06
RARB	1.925	0.0706552	-4.76792	8.05e-07	2.05e-06	0.939655	0.001	-9.87599	0.000167742	0.000786996
C1orf152	12.2257	0.305138	-5.32431	5.38e-10	1.7e-09	0.936481	0.001	-9.87111	0.00013331	0.000640675
RASSF5	2.28898	0.001	-11.1605	8.23e-11	2.76e-10	0.852318	0.001	-9.73525	8.58e-05	0.000429043
VN1R2	4.21363	0.49297	-3.09549	5.13e-05	0.000112118	0.840523	0.001	-9.71514	0.000158512	0.000748435
S100A11	81.9542	27.9258	-1.55322	4.98e-15	2.59e-14	0.742038	0.001	-9.53535	0.00011374	0.000553815
DFNB59	2.95089	0.283271	-3.38089	0.000151089	0.000315039	0.724475	0.001	-9.50079	0.000157732	0.000744987
PTHLH	5.89863	0.230035	-4.68045	9.15e-12	3.23e-11	0.705986	0.001	-9.4635	0.000170631	0.000798778
CYP3A7	4.64765	0.310713	-3.90285	2.21e-09	6.75e-09	0.635727	0.001	-9.31226	0.000169764	0.000794969
DSE	52.1428	0.0533369	-9.93312	1.15e-251	2.61e-250	0.545643	0.001	-9.09181	0.00125359	0.00487188
PRG2	5.64009	0.754123	-2.90285	0.000251914	0.000515006	0.514318	0.001	-9.00652	0.00011374	0.000553997
EPO	6.23015	1.61976	-1.94349	0.000154085	0.000321071	0.497109	0.001	-8.95742	0.000133976	0.000643251
FBXL21	7.51115	0.323222	-4.53844	1.35e-10	4.46e-10	0.495991	0.001	-8.95417	0.000133976	0.000642834
FLJ22536	2.19557	0.114164	-4.26542	7.16e-05	0.000153955	0.467165	0.001	-8.86779	0.00015212	0.000721473
GOLGA8IP	6.5451	0.453771	-3.85038	1.33e-11	4.63e-11	0.464213	0.001	-8.85864	0.000150972	0.000716489
MST1P2	7.20644	0.735806	-3.29189	4.92e-15	2.56e-14	0.418188	0.001	-8.70801	0.000159701	0.000753569
LGALS14	12.433	0.397835	-4.96586	1.63e-14	8.14e-14	0.40699	0.001	-8.66885	0.000118772	0.000576988
PLA1A	9.05972	3.56384	-1.34603	6.08e-05	0.000131692	0.377157	0.001	-8.55902	0.000133976	0.000643042
HIST1H1E	5.71758	0.001	-12.4812	3.06e-06	7.42e-06	0.280745	0.001	-8.13312	0.0024509	0.00889691
ZNF69	4.16219	0.259708	-4.00238	3.84e-07	1e-06	0.265684	0.001	-8.05357	0.000116036	0.000564808
CRYGS	4.51044	0.255852	-4.13989	0.000173648	0.000359415	0.26174	0.001	-8.03199	0.000641186	0.00267891
LOC284551	2.01535	0.001	-10.9768	1.73e-07	4.63e-07	0.24121	0.001	-7.91414	0.000135491	0.000649259
IGLL3P	4.15514	0.001	-12.0207	2.07e-05	4.68e-05	0.241122	0.001	-7.91362	0.000167742	0.000787245
SP8	2.13005	0.115573	-4.20402	2.78e-08	7.84e-08	0.236465	0.001	-7.88548	0.000151232	0.000717491
PID1	11.8673	4.19863	-1.49901	2.6e-10	8.41e-10	0.234286	0.001	-7.87213	0.000133515	0.000641244
VNN3	19.1107	5.17477	-1.88481	5.9e-15	3.05e-14	0.230167	0.001	-7.84654	0.000111969	0.000546448
UBD	230.053	52.2777	-2.1377	7.02e-100	1.21e-98	0.222836	0.001	-7.79984	0.00125359	0.00487188
DLX6-AS1	2.43014	0.324929	-2.90285	0.000251914	0.000515347	0.221604	0.001	-7.79184	0.00011286	0.000550433
GPR109A	3.84544	0.93891	-2.03409	0.000134235	0.000282179	0.213448	0.001	-7.73774	0.000111139	0.000542937
CNTD1	1.26428	0.0657393	-4.26542	7.16e-05	0.000154062	0.201756	0.001	-7.65647	0.000132024	0.000634702
CYP27C1	0.589548	0.001	-9.20347	0.000365004	0.000732944	0.188162	0.001	-7.55583	0.000152575	0.0007234
LOC728640	2.1947	0.0855891	-4.68045	1.99e-06	4.89e-06	0.175117	0.001	-7.45218	0.000110849	0.000541695
NLRP8	0.702093	0.001	-9.45552	0.000365004	0.000734277	0.168062	0.001	-7.39285	0.000133432	0.000641054
ZNF238	4.35781	0.666959	-2.70793	4.01e-12	1.45e-11	0.157455	0.001	-7.2988	0.000134772	0.000646235
EID3	4.81526	0.001	-12.2334	3.78e-09	1.14e-08	0.153686	0.001	-7.26384	6.03526e-13	9.90733e-12
ZNF649	5.01158	1.49555	-1.74458	1.14e-06	2.87e-06	0.139088	0.001	-7.11986	0.000117655	0.000571935
MCAM	5.49174	1.09912	-2.32091	2.49e-10	8.06e-10	0.132284	0.001	-7.0475	0.000119296	0.000579345
KMO	0.550754	0.001	-9.10526	0.000365004	0.000733705	0.131836	0.001	-7.0426	0.000134779	0.00064606
CBWD3	1.60025	0.001	-10.6441	0.000365004	0.000734372	0.127686	0.001	-6.99645	7.85738e-07	5.51918e-06
TNFSF4	5.63559	2.77613	-1.02149	0.000351924	0.000709901	0.126223	0.001	-6.97983	0.000112901	0.000550454
GC	1196.17	395.879	-1.59529	0	0	0.123812	0.001	-6.95201	0.000102434	0.000504403
GPR183	1.74078	0.001	-10.7655	0.000140243	0.000293851	0.123465	0.001	-6.94796	0.0024509	0.00889472
THSD4	0.981586	0.30624	-1.68045	0.000371016	0.000743665	0.120495	0.001	-6.91283	0.000158793	0.000749519
ATP6V1B1	3.02698	0.001	-11.5637	6.66e-08	1.83e-07	0.113659	0.001	-6.82857	0.0024509	0.00889909
NCRNA00085	2.28645	0.001	-11.1589	3.06e-06	7.41e-06	0.11227	0.001	-6.81082	0.00010327	0.000507842
C3orf65	1.58212	0.001	-10.6276	0.000140243	0.000294289	0.112212	0.001	-6.81009	1.0514e-07	8.34746e-07
MYH3	1.26235	0.143213	-3.13989	1.57e-06	3.89e-06	0.109881	0.001	-6.7798	0.00013468	0.000646
UCA1	6.34838	0.001	-12.6322	1.22e-11	4.26e-11	590.707	5.38511	-6.77732	0	0
B3GNT5	7.95516	1.72426	-2.20592	2.17e-16	1.19e-15	0.106905	0.001	-6.74019	0.000111484	0.000544442
HTRA4	2.9551	0.204877	-3.85038	2.17e-06	5.33e-06	0.104796	0.001	-6.71143	8.5797e-05	0.000429188
DKFZP434L187	1.29734	0.202375	-2.68045	0.000172042	0.000356664	0.103516	0.001	-6.69371	0.000113484	0.000552929
CDH12	4.29183	1.53735	-1.48115	2.95e-06	7.17e-06	0.101466	0.001	-6.66486	0.000116551	0.00056694
MST1P9	1.09979	0.001	-10.103	1.17e-06	2.95e-06	0.100289	0.001	-6.64802	0.000111692	0.000545278
HTR2B	1.39153	0.001	-10.4425	0.000140243	0.000294089	0.0986947	0.001	-6.6249	0.000327954	0.00145651
TINAGL1	14.0573	3.66275	-1.94032	1.6e-13	6.98e-13	0.0986063	0.001	-6.62361	0.000327954	0.00145695
CCDC80	1.98466	0.001	-10.9547	1.22e-11	4.26e-11	0.0974509	0.001	-6.6066	0.000112665	0.000549666
PDE5A	2.22298	0.0308238	-6.17231	4.56e-18	2.64e-17	0.0945995	0.001	-6.56376	0.000131493	0.000632558
ZNF354C	2.90985	0.453914	-2.68045	2.55e-05	5.72e-05	0.092872	0.001	-6.53717	4.92494e-10	5.15726e-09
CG030	2.89595	0.0440728	-6.03801	1.92e-16	1.06e-15	0.090174	0.001	-6.49464	0.000112973	0.000550624
ALPL	2.65989	0.414923	-2.68045	2.55e-05	5.72e-05	0.0848941	0.001	-6.40759	0.000100498	0.000496027
ZNF302	12.1096	1.47835	-3.03409	2.03e-22	1.37e-21	0.0840203	0.001	-6.39267	1.07448e-37	3.92836e-36
SPDYE1	3.3874	0.162587	-4.38089	1.96e-09	5.98e-09	0.0831642	0.001	-6.37789	0.000105067	0.000516511
LOC90246	6.27735	0.156675	-5.32431	6.97e-19	4.15e-18	0.0801401	0.001	-6.32445	7.60146e-23	2.16452e-21
HIF3A	1.69471	0.182319	-3.21651	2.2e-08	6.25e-08	0.0746057	0.001	-6.22121	0.000116532	0.000567037
LOC100272228	1.41053	0.001	-10.462	3.06e-06	7.42e-06	0.06926	0.001	-6.11395	0.000641186	0.00267815
THBS4	11.9479	0.964026	-3.63154	8.09e-33	7.02e-32	0.0657474	0.001	-6.03886	0.00010187	0.000502129
C1orf168	2.99353	0.311312	-3.26542	9.77e-09	2.84e-08	0.0636951	0.001	-5.99311	0.000641186	0.00267664
ZNF334	1.39015	0.001	-10.441	1.17e-06	2.95e-06	0.0633837	0.001	-5.98604	8.5797e-05	0.000429043
CXCL12	31.0943	8.15001	-1.93178	3.29e-43	3.47e-42	61.7228	0.977177	-5.98104	2.5e-261	1.51e-259
LOC643763	0.490418	0.0306005	-4.00238	0.000418772	0.000835063	0.0626094	0.001	-5.96831	0.000116577	0.000566882
MBL2	0.870632	0.001	-9.76592	0.000140243	0.000293811	0.0617498	0.001	-5.94836	0.0024509	0.00890345
PMFBP1	4.32272	0.527722	-3.03409	6.51e-12	2.32e-11	0.0599851	0.001	-5.90653	0.000103071	0.000507033
WDR66	2.29924	0.172159	-3.73935	2.9e-08	8.16e-08	0.0587068	0.001	-5.87545	0.000167742	0.000786996
ZIC4	1.68952	0.263552	-2.68045	2.55e-05	5.72e-05	0.0539235	0.001	-5.75284	2.0556e-07	1.56974e-06
C14orf132	3.8254	1.40915	-1.44078	1.4e-08	4.03e-08	4.8543	0.0924085	-5.71509	8.7e-44	3.49e-42
ESYT3	1.70803	0.193774	-3.13989	1.57e-06	3.89e-06	0.0495582	0.001	-5.63105	3.3707e-11	3.98006e-10
ATP2B2	28.3923	3.07685	-3.20597	8.8e-178	1.84e-176	0.0491821	0.001	-5.62006	0.000117671	0.000571826
SLC6A14	8.90733	2.04264	-2.12455	5.83e-19	3.48e-18	0.0485965	0.001	-5.60278	4.0189e-07	2.96059e-06
LOC221442	0.98363	0.001	-9.94197	3.06e-06	7.42e-06	0.0482983	0.001	-5.5939	5.87204e-06	3.61377e-05
ANO1	8.47514	1.79262	-2.24117	2.27e-20	1.42e-19	0.0458467	0.001	-5.51875	1.88253e-09	1.85955e-08
PCDHB16	8.0275	3.30946	-1.27836	1.93e-09	5.91e-09	0.0457515	0.001	-5.51575	0.000641186	0.00267739
LRAT	1.05949	0.0881456	-3.58734	2.82e-05	6.29e-05	0.045087	0.001	-5.49464	0.00010201	0.000502484
FHOD3	4.26153	0.0871824	-5.61119	2.74e-23	1.89e-22	0.0445943	0.001	-5.47879	7.85738e-07	5.51656e-06
IGF2	794.652	13.5972	-5.86894	0	0	0.042669	0.001	-5.41512	0.000100437	0.000495888
SLC6A12	4.40532	0.958877	-2.19983	3.66e-08	1.03e-07	2.48506	0.06847	-5.18166	1.77e-10	1.94e-09
ABLIM3	9.55721	1.39146	-2.77999	2.48e-26	1.88e-25	7.52411	0.212913	-5.14319	1.06e-37	3.89e-36
PDGFRA	3.67627	0.163848	-4.48781	1.09e-23	7.7e-23	0.0335238	0.001	-5.06711	0.000100857	0.000497465
KBTBD11	1.0794	0.032072	-5.07277	2.11e-08	6.01e-08	0.0328101	0.001	-5.03607	0.000102434	0.000504235
TGFB2	0.922963	0.0822714	-3.48781	6.55e-05	0.000141533	1.26247	0.0440603	-4.84063	3.04e-08	2.58e-07
PLCXD3	0.490735	0.0278366	-4.13989	0.000173648	0.000359655	0.0284772	0.001	-4.83174	1.0514e-07	8.34299e-07
MCC	3.34155	0.372326	-3.16588	1.93e-21	1.25e-20	0.0253929	0.001	-4.66635	3.00344e-06	1.9277e-05
SCN2A	0.662451	0.0729439	-3.18295	2.29e-05	5.15e-05	0.0248742	0.001	-4.63658	0.00010077	0.000497203
NAV3	0.778396	0.001	-9.60436	5.58e-10	1.76e-09	0.0225851	0.001	-4.4973	3.00344e-06	1.92686e-05
FGF12	3.66691	1.05602	-1.79593	4.81e-06	1.15e-05	2.46073	0.125678	-4.29129	2.8e-10	3e-09
PRLR	5.15479	1.77269	-1.53997	3.65e-18	2.12e-17	0.0186957	0.001	-4.22464	4.38834e-05	0.000231982
PPP1R1C	14.3005	4.03662	-1.82484	1.59e-06	3.95e-06	4.12951	0.227558	-4.18166	3.23e-05	0.000175341
LOC553137	25.9854	0.876435	-4.88991	1.6e-63	2.14e-62	14.6146	0.844872	-4.11254	1.84e-36	6.59e-35
DNAH11	0.19466	0.001	-7.60481	0.000365004	0.000734754	0.0155321	0.001	-3.95718	4.4847e-35	1.57358e-33
ZNF124	18.3558	1.54429	-3.57122	3.58e-25	2.63e-24	1.71147	0.13784	-3.63417	0.00131465	0.00508781
VAV3	8.39788	2.89104	-1.53844	1.8e-12	6.75e-12	3.92802	0.338689	-3.53577	1.25e-17	3.16e-16
HABP2	28.9428	2.92662	-3.3059	4.67e-64	6.27e-63	204.831	19.1904	-3.41598	0	0
CSAD	6.27735	0.239808	-4.7102	1.92e-17	1.09e-16	0.899531	0.0856193	-3.39317	0.000199535	0.000924154
ALG10B	1.98776	0.427691	-2.21651	1.27e-10	4.2e-10	0.240643	0.0229049	-3.39317	0.00019963	0.000924301
C1S	12.4183	5.52379	-1.16874	1.12e-07	3.02e-07	0.863332	0.0821738	-3.39317	0.000199906	0.000925004
TGFBI	140.933	35.2518	-1.99924	1.73e-157	3.46e-156	168.53	16.6991	-3.33516	0	0
ID4	2.35668	0.001	-11.2025	1.73e-07	4.63e-07	2.82063	0.295321	-3.25566	1.45e-06	9.75e-06
EEF1A2	11.4273	3.27291	-1.80384	9.49e-09	2.76e-08	54.2891	5.75921	-3.23672	1.21e-81	6.18e-80
SCARNA9	13.6928	0.001	-13.7411	1.17e-06	2.95e-06	5.61889	0.653666	-3.10366	0.000172127	0.000804762
ADCY10	6.43042	0.372283	-4.11044	1.88e-30	1.57e-29	1.14255	0.132917	-3.10366	8.23e-06	4.97e-05
ST6GAL1	159.179	57.8323	-1.4607	9.16e-177	1.91e-175	17.769	2.14865	-3.04786	1.1e-60	5.15e-59
IGFBP1	42.8952	11.62	-1.8842	1.85e-27	1.45e-26	2302.69	278.99	-3.04503	0	0
FXYD3	8.53289	0.13652	-5.96586	1.24e-15	6.64e-15	50.278	6.14147	-3.03327	3.1e-61	1.46e-59
PHLDB2	7.10237	2.56755	-1.46791	1.34e-12	5.09e-12	2.12289	0.263707	-3.00902	4.43e-11	5.17e-10
LRRC37A3	1.40174	0.266195	-2.39666	2.28e-05	5.13e-05	0.311224	0.0407315	-2.93373	0.000165838	0.000779298
PLSCR4	4.22637	0.313943	-3.75084	4.47e-13	1.8e-12	0.513868	0.0672527	-2.93373	0.000165789	0.000779314
LOC729603	3.08755	0.963267	-1.68045	0.000220314	0.000452796	0.563105	0.0736966	-2.93373	0.000166636	0.000782799
LGI4	21.7577	0.0745941	-8.18825	2.17e-74	3.15e-73	2.21301	0.31959	-2.79172	1.12e-05	6.62e-05
L3MBTL1	1.24192	0.0645767	-4.26542	7.16e-05	0.000154126	0.462439	0.0691679	-2.74109	0.00015478	0.000732449
SLC1A3	10.101	0.154984	-6.02623	1.24e-46	1.37e-45	1.10985	0.166003	-2.74109	0.00024208	0.00110055
IL1R1	5.69912	1.88779	-1.59404	1.46e-09	4.51e-09	34.4029	5.2196	-2.72052	6.87e-115	3.81e-113
NAV2	8.09557	1.19432	-2.76094	2.42e-54	2.92e-53	2.18322	0.335536	-2.70192	1.65e-17	4.15e-16
SERPING1	91.8453	7.9991	-3.5213	1.96e-138	3.76e-137	415.885	64.4346	-2.69028	0	0
INHBB	6.57524	1.54694	-2.08763	2.25e-10	7.31e-10	15.6189	2.44936	-2.67282	1.54e-34	5.36e-33
C17orf69	2.94609	0.0875367	-5.07277	2.11e-08	6.01e-08	1.16416	0.18752	-2.63417	0.000194644	0.000902911
ARG1	20.281	3.87085	-2.38941	3.12e-16	1.71e-15	0.913829	0.159464	-2.5187	0.000143878	0.000685899
INHA	4.36723	0.30278	-3.85038	2.17e-06	5.33e-06	0.929242	0.162153	-2.5187	0.000144262	0.00068751
LOC728323	11.937	1.52786	-2.96586	4.28e-10	1.37e-09	1.17226	0.20456	-2.5187	0.000145938	0.000695273
LOC55908	171.265	31.6556	-2.4357	3.33e-90	5.44e-89	1.30405	0.227558	-2.5187	0.000146231	0.000696444
LOC100272216	17.5239	1.26166	-3.79593	1.18e-30	9.87e-30	0.645345	0.112613	-2.5187	0.000146518	0.00069736
TIAM2	5.13562	0.65546	-2.96996	4.58e-21	2.92e-20	0.223514	0.0390034	-2.5187	0.000146518	0.000697584
C14orf139	2.32371	0.534182	-2.12103	0.000366088	0.000734358	0.468406	0.0817371	-2.5187	0.000147941	0.000703906
RGL4	5.62459	0.149343	-5.23504	1.09e-17	6.25e-17	0.45834	0.0799806	-2.5187	0.000148214	0.000704983
LYRM5	9.12566	2.27765	-2.00238	1.56e-05	3.57e-05	2.33006	0.406597	-2.5187	0.000180505	0.000840749
FLVCR2	3.30703	1.00226	-1.72227	2.61e-05	5.85e-05	2.11097	0.37889	-2.47805	5.62e-06	3.47e-05
IFI6	53.3939	4.00796	-3.73574	2.73e-38	2.62e-37	8.96916	1.60984	-2.47805	5.62e-06	3.46e-05
NAP1L5	5.13455	1.32571	-1.95347	2.96e-05	6.58e-05	1.92131	0.354991	-2.43623	0.00210676	0.00778896
LOXL4	20.5812	4.2414	-2.27871	5.05e-37	4.75e-36	37.5444	7.06681	-2.40947	6.05e-82	3.11e-80
SYBU	1.91926	0.266124	-2.85038	3.7e-05	8.17e-05	2.24605	0.427568	-2.39317	1.59e-05	9.19e-05
RASL11A	5.81763	1.25655	-2.21097	1.81e-05	4.11e-05	32.2794	6.43032	-2.32765	1.43e-29	4.57e-28
DPYD	2.01858	0.339104	-2.57354	2.59e-06	6.31e-06	3.12216	0.622651	-2.32605	3.28e-09	3.14e-08
ARG2	13.0778	4.24327	-1.62387	3.63e-09	1.09e-08	51.6458	10.3718	-2.31598	1.05e-58	4.84e-57
OVGP1	3.54186	0.960873	-1.88209	0.000289734	0.000588516	2.55576	0.514594	-2.31225	0.000187554	0.000871662
PRICKLE2	5.60141	0.776689	-2.85038	3.3e-30	2.74e-29	1.35076	0.277303	-2.28423	1.49e-07	1.16e-06
TNS1	12.0281	0.50314	-4.57931	1.04e-116	1.89e-115	8.70732	1.79637	-2.27714	1.47e-50	6.32e-49
TF	3112.95	1443.78	-1.10843	0	0	667.335	137.769	-2.27616	0	0
ADAMTS6	0.902563	0.0889218	-3.34342	4.45e-06	1.07e-05	0.151613	0.0317479	-2.25566	0.000125144	0.000603783
AGAP5	2.70508	0.355345	-2.92838	1.7e-05	3.87e-05	0.454402	0.0951521	-2.25566	0.0001265	0.000609925
CDKN2B-AS1	1.26137	0.0562181	-4.48781	1.2e-05	2.78e-05	0.287559	0.060215	-2.25566	0.000127241	0.000613298
AKR1D1	7.69511	0.240076	-5.00238	9.16e-22	6.01e-21	0.409334	0.0857147	-2.25566	0.000128854	0.000620672
LOC100130932	13.7212	0.231394	-5.88991	7.99e-15	4.09e-14	1.18359	0.247845	-2.25566	0.000130823	0.000629541
NOX4	0.975082	0.0468016	-4.38089	2.94e-05	6.55e-05	0.478786	0.100258	-2.25566	0.00016558	0.000778824
CA9	41.1017	6.23826	-2.71998	8.3e-39	8.07e-38	37.7236	8.01813	-2.23413	6.23e-33	2.1e-31
FAM45A	9.65192	2.27078	-2.08763	2.25e-10	7.32e-10	2.92904	0.634493	-2.20675	0.000120868	0.000585251
DFNA5	47.7405	9.32513	-2.35602	5.43e-60	6.97e-59	2.56159	0.554895	-2.20675	0.000120868	0.00058506
ELOVL7	6.40513	1.22118	-2.39095	5.55e-14	2.59e-13	3.00964	0.654002	-2.20222	1.61e-07	1.24e-06
KNG1	125.269	8.02712	-3.96401	5.22e-227	1.16e-225	9.75156	2.14945	-2.18166	2.39e-12	3.37e-11
MOXD1	9.42945	1.1342	-3.05549	1.66e-20	1.04e-19	2.39313	0.531493	-2.17077	4.71e-05	0.000247327
THBS1	169.765	61.2425	-1.47093	1.08e-249	2.46e-248	0.532883	0.119556	-2.15613	0.000176909	0.000825037
LOC220594	3.90444	0.135347	-4.85038	2.12e-19	1.28e-18	0.646156	0.14497	-2.15613	0.000178535	0.000832357
EGLN3	3.93199	1.42458	-1.46473	0.000442836	0.000881458	16.5167	3.72988	-2.14673	1.92e-24	5.7e-23
HLF	8.13958	1.30819	-2.63739	3.16e-27	2.46e-26	18.4606	4.2448	-2.12068	2.34e-53	1.05e-51
ID2	244.513	13.5827	-4.17007	3.2e-292	7.33e-291	68.1837	15.7325	-2.11567	4.9e-48	2.06e-46
STBD1	19.7047	2.89813	-2.76534	2.73e-30	2.27e-29	11.4101	2.63385	-2.11506	1.71e-15	3.98e-14
AMPD3	1.38935	0.288971	-2.26542	0.000301094	0.00061087	0.443431	0.103172	-2.10366	0.000154315	0.000730482
ZNF140	8.33566	2.03831	-2.03193	6.7e-12	2.38e-11	2.58854	0.602268	-2.10366	2.99e-05	0.000163568
CYFIP2	9.10035	3.01364	-1.59441	2.4e-19	1.45e-18	10.2225	2.37845	-2.10366	5.16e-36	1.84e-34
SOCS2	1.87468	0.001	-10.8724	7.95e-06	1.87e-05	4.88637	1.1485	-2.08901	1.12e-06	7.67e-06
MMD	25.8655	3.79748	-2.76792	1.94e-43	2.04e-42	20.1527	4.83012	-2.06085	4.37e-28	1.37e-26
LARP6	5.72896	1.05138	-2.44599	1.74e-07	4.64e-07	7.95925	1.91442	-2.05572	2.73e-09	2.65e-08
STK33	4.97411	0.397909	-3.64393	5.65e-12	2.02e-11	1.05837	0.255719	-2.04921	0.000170991	0.000799956
HSPB8	2.41436	0.107606	-4.48781	1.2e-05	2.78e-05	3.30248	0.806797	-2.03327	0.00020196	0.000932758
ST20	10.9279	2.13084	-2.35853	7.16e-07	1.83e-06	3.70578	0.912934	-2.0212	0.000191755	0.000890066
SLC30A10	21.2911	2.6419	-3.0106	3.76e-41	3.84e-40	4.55597	1.13189	-2.00902	1.78e-07	1.37e-06
TCP11L2	5.60376	0.194254	-4.85038	2.48e-13	1.04e-12	4.17321	1.04032	-2.00412	1.18e-05	6.97e-05
NCRNA00261	39.3149	11.0588	-1.82988	4.44e-69	6.21e-68	16.7455	4.18338	-2.00103	8.39e-40	3.15e-38
SLC2A12	1.29493	0.192381	-2.75084	1.19e-05	2.77e-05	1.45638	0.370905	-1.97326	4.85e-05	0.000254478
MAMDC4	1.03765	0.05886	-4.13989	0.000173648	0.000359367	0.240858	0.0630448	-1.93373	0.000120323	0.000583374
VEPH1	1.5879	0.001	-10.6329	1.17e-06	2.95e-06	0.289599	0.0758029	-1.93373	0.000120469	0.000583506
ZNF432	3.35459	0.418632	-3.00238	5.36e-07	1.39e-06	0.342612	0.089679	-1.93373	0.000120323	0.000583566
AGAP6	3.48741	0.233147	-3.90285	2.21e-09	6.75e-09	0.636032	0.166482	-1.93373	0.000150804	0.00071592
LRP5L	5.84364	0.298873	-4.28926	3.16e-20	1.96e-19	0.978403	0.256098	-1.93373	0.000180505	0.000840484
DUSP10	3.42749	0.740302	-2.21097	1.81e-05	4.11e-05	1.68297	0.440519	-1.93373	0.000201238	0.000930294
AHSA2	11.7939	0.907277	-3.70035	1.64e-21	1.07e-20	2.47508	0.647854	-1.93373	0.00136395	0.00525939
KIF5C	1.76176	0.0942241	-4.22477	4.98e-12	1.79e-11	1.41376	0.370052	-1.93373	1.17e-05	6.92e-05
EFNA1	69.0067	14.7195	-2.22901	5.3e-51	6.18e-50	31.2423	8.25138	-1.9208	4.03e-23	1.15e-21
H19	7181.37	1497.73	-2.26149	0	0	23.7764	6.29847	-1.91646	1.12e-25	3.42e-24
TNFAIP3	27.4988	3.25669	-3.07789	1.1e-82	1.71e-81	2.93383	0.780948	-1.90949	4.44e-07	3.24e-06
KIAA1370	8.51468	1.22605	-2.79593	3.67e-23	2.52e-22	2.5608	0.711328	-1.848	7.04e-06	4.28e-05
BMF	49.5746	7.30809	-2.76203	6.35e-139	1.22e-137	3.33846	0.935382	-1.83555	6.59e-08	5.34e-07
CREB3L3	56.6516	20.5924	-1.46001	2.32e-38	2.23e-37	117.357	33.3079	-1.81697	3.81e-125	2.16e-123
C17orf48	4.5488	1.13532	-2.00238	0.00042833	0.000853352	1.59699	0.456016	-1.8082	0.000157451	0.000744136
IGFBP3	83.853	18.0137	-2.21877	1.22e-101	2.12e-100	562.899	160.845	-1.8072	0	0
CAV1	12.896	1.35439	-3.2512	4.05e-26	3.05e-25	5.86824	1.70669	-1.78173	9.78e-08	7.81e-07
CPM	2.38249	0.517078	-2.20402	1.18e-08	3.4e-08	5.22365	1.52306	-1.77808	2.4e-15	5.54e-14
AMDHD1	17.3031	5.34786	-1.694	3.61e-13	1.47e-12	16.6192	4.86346	-1.7728	1.49e-15	3.49e-14
BCAS1	1.39095	0.185981	-2.90285	0.000251914	0.000515551	4.50283	1.32802	-1.76155	1.51e-07	1.17e-06
ORMDL3	91.6749	36.875	-1.31388	8.71e-43	9.13e-42	84.643	25.1641	-1.75002	9.63e-71	4.8e-69
CLIP3	3.50512	0.450282	-2.96056	5.93e-09	1.76e-08	0.460644	0.137799	-1.74109	0.000136009	0.000651323
WHAMML2	1.77728	0.123219	-3.85038	5.23e-09	1.56e-08	0.294127	0.0879863	-1.74109	0.000136001	0.000651495
PDE4C	2.19578	0.604455	-1.86103	1.21e-05	2.79e-05	0.57714	0.172648	-1.74109	0.000167199	0.000785192
ABCA9	2.79447	0.136758	-4.35288	2.77e-17	1.57e-16	0.489667	0.146481	-1.74109	0.000167557	0.000786626
LOC100216545	1.24675	0.059841	-4.38089	2.94e-05	6.55e-05	0.857054	0.256382	-1.74109	0.000167764	0.000786848
SMAD7	4.58549	0.139571	-5.03801	2.64e-15	1.39e-14	1.49922	0.448482	-1.74109	0.000196636	0.000911583
PFDN4	34.3715	10.8834	-1.65908	1.12e-15	6.02e-15	34.8752	10.4572	-1.73771	1.34e-19	3.54e-18
ZDHHC13	7.80155	1.68165	-2.21389	3.92e-10	1.26e-09	5.97593	1.80121	-1.7302	5.81e-07	4.16e-06
PLA2G4C	9.68756	2.09887	-2.20652	8.83e-13	3.4e-12	2.06128	0.629465	-1.71134	0.00020196	0.000932467
LOC642846	3.05884	0.246274	-3.63465	9.31e-10	2.91e-09	1.2597	0.395674	-1.6707	0.000185419	0.000862281
FZD4	1.35614	0.291789	-2.21651	5.69e-06	1.35e-05	3.64174	1.15638	-1.65502	3.85e-11	4.52e-10
HHLA2	3.11507	0.566915	-2.45806	1.11e-05	2.58e-05	2.98266	0.954204	-1.64423	0.000405634	0.00177594
SEPHS2	319.128	138.659	-1.2026	3.71e-135	7.05e-134	482.268	154.405	-1.64312	0	0
MPZL2	43.9486	7.90561	-2.47487	1.77e-61	2.31e-60	22.1565	7.14459	-1.6328	5.74e-22	1.6e-20
WDR72	6.37697	1.38529	-2.20268	1.31e-22	8.88e-22	1.26641	0.410408	-1.62561	0.000146518	0.00069736
SLC22A15	2.92588	0.273849	-3.41742	1.19e-11	4.18e-11	3.31512	1.0755	-1.62405	7.09e-07	5.01e-06
ARHGEF25	6.89967	2.11038	-1.70902	4.44e-07	1.15e-06	7.51313	2.44126	-1.62179	3.99e-08	3.33e-07
ZNF331	17.2526	1.21474	-3.8281	5.56e-74	8.03e-73	15.5979	5.06982	-1.62135	1.59e-29	5.07e-28
EML6	0.879628	0.0548861	-4.00238	3.84e-07	1e-06	0.449193	0.146971	-1.61181	0.000168005	0.000787479
HAVCR1	8.62666	1.4042	-2.61905	2.35e-10	7.64e-10	71.4666	23.4379	-1.60843	7.38e-47	3.04e-45
MKKS	20.7516	8.33548	-1.31588	2.14e-13	9.1e-13	18.6276	6.15433	-1.59777	1.79e-18	4.57e-17
SECTM1	11.6497	2.36008	-2.30338	3.02e-14	1.48e-13	1.83493	0.606689	-1.5967	0.00017239	0.000805737
ACTR6	15.1479	3.55978	-2.08926	9.8e-13	3.76e-12	2.38594	0.788868	-1.5967	0.000172653	0.000806714
FAM38B	13.5715	0.372229	-5.18825	5.94e-33	5.18e-32	7.23511	2.39216	-1.5967	3.96e-07	2.92e-06
TTC39C	17.6614	4.76992	-1.88856	1.7e-35	1.56e-34	64.109	21.229	-1.59449	1.98e-115	1.1e-113
PLIN2	863.309	256.12	-1.75306	0	0	97.6151	32.5139	-1.58605	1.07e-66	5.21e-65
C6orf124	3.88429	0.279655	-3.79593	1.23e-08	3.57e-08	2.38409	0.798767	-1.57759	0.00019963	0.000924012
LRRC37BP1	5.33124	0.983902	-2.43788	4.18e-14	2.01e-13	11.3596	3.81395	-1.57455	5.25e-19	1.36e-17
TNNT1	3.95329	0.205561	-4.26542	7.16e-05	0.000154019	33.4363	11.229	-1.57419	3.19e-13	5.7e-12
RBM43	3.70577	0.605598	-2.61334	1.5e-09	4.61e-09	1.577	0.530717	-1.57116	0.00264464	0.00951389
NR1H4	26.5828	1.60842	-4.04678	3.51e-50	4.06e-49	4.73062	1.6151	-1.55041	0.000120876	0.000584907
USP49	2.28213	0.203426	-3.48781	8.46e-07	2.15e-06	0.208107	0.0726295	-1.5187	0.000107337	0.000526796
CHP2	2.33477	0.273154	-3.09549	5.13e-05	0.000112102	0.27944	0.0975249	-1.5187	0.000107834	0.000529057
DTNA	8.6287	3.83159	-1.1712	1.48e-11	5.16e-11	0.101373	0.0353793	-1.5187	0.000108414	0.000531729
PAQR6	3.09864	0.610565	-2.34342	0.000148925	0.000310779	0.312308	0.108996	-1.5187	0.000108643	0.000532673
WDR52	4.13034	0.001	-12.012	4.84e-17	2.72e-16	0.202808	0.0707804	-1.5187	0.000108898	0.000533749
ZNF614	2.73249	0.737293	-1.88991	3.93e-06	9.47e-06	0.141424	0.049357	-1.5187	0.000109009	0.00053376
C2orf63	2.45273	0.322195	-2.92838	9.32e-10	2.91e-09	0.123604	0.0431378	-1.5187	0.000108957	0.000533858
LOC100302401	4.72546	0.552851	-3.09549	7.8e-09	2.29e-08	0.282787	0.0986929	-1.5187	0.000109374	0.000535372
FLJ43663	0.936917	0.001	-9.87178	0.000365004	0.000733419	0.448545	0.156543	-1.5187	0.000122421	0.000591802
MYLK3	1.07919	0.269352	-2.00238	8.11e-05	0.000173607	0.16533	0.0577004	-1.5187	0.000122937	0.000593906
CCT6P1	7.82002	1.46384	-2.41742	1.78e-08	5.11e-08	1.12314	0.391977	-1.5187	0.000140184	0.00067023
ZNF287	1.37198	0.251786	-2.44599	0.000235484	0.000482756	0.618191	0.215749	-1.5187	0.00015307	0.000725516
C17orf91	7.32434	1.26073	-2.53844	8.27e-07	2.1e-06	1.93462	0.675183	-1.5187	0.000153135	0.000725588
GSDMB	42.2543	0.927426	-5.50972	1.65e-72	2.36e-71	2.43969	0.851454	-1.5187	0.000168518	0.000789636
ABCC6P1	31.8131	3.717	-3.09741	1.14e-59	1.46e-58	1.45629	0.508247	-1.5187	0.000169453	0.000793765
WDR5B	3.05388	0.360505	-3.08255	5.61e-10	1.77e-09	1.1064	0.386136	-1.5187	0.000173815	0.000811629
ROBO2	0.608914	0.001	-9.25009	2.07e-05	4.68e-05	1.27206	0.443952	-1.5187	0.00083948	0.00339715
C11orf74	20.631	3.41532	-2.59472	7.7e-11	2.58e-10	9.67545	3.37674	-1.5187	0.00083948	0.00339622
PDZK1	28.5117	10.1221	-1.49404	3.06e-17	1.73e-16	15.5849	5.47565	-1.50905	8.1e-12	1.02e-10
ANXA3	13.4431	0.266289	-5.65773	4.3e-24	3.06e-23	3.95004	1.42611	-1.46979	0.00020169	0.000931802
MCOLN3	6.91496	0.53934	-3.68045	9.44e-17	5.26e-16	4.33519	1.568	-1.46717	5.26e-05	0.00027385
C2orf88	4.79163	1.12119	-2.09549	1.11e-09	3.47e-09	2.51245	0.91497	-1.4573	0.000239678	0.0010913
C6orf225	2.19742	0.403272	-2.44599	0.000235484	0.000482501	6.3533	2.33249	-1.44563	2.08e-06	1.37e-05
COL6A2	1.60304	0.001	-10.6466	1.73e-07	4.64e-07	10.5524	3.88368	-1.44208	3.45e-12	4.73e-11
ZCCHC9	39.7776	10.6027	-1.90752	4.94e-28	3.91e-27	28.7191	10.5822	-1.44037	1.35e-16	3.31e-15
CYTH1	15.7455	4.68463	-1.74893	9.75e-19	5.78e-18	12.8464	4.73893	-1.43873	5.66e-14	1.19e-12
CSRP2	54.0298	17.6933	-1.61055	8.86e-16	4.78e-15	50.6323	18.6951	-1.4374	7.27e-15	1.65e-13
NAT1	4.14542	0.92379	-2.16588	1.12e-05	2.6e-05	1.60658	0.593681	-1.43623	0.000163005	0.000767691
FBXO8	4.84945	1.34485	-1.85038	7.26e-06	1.71e-05	7.05095	2.61084	-1.43331	1.13e-06	7.73e-06
IRAK4	4.61293	1.09178	-2.079	6.92e-10	2.17e-09	3.29994	1.22255	-1.43254	1.53e-05	8.85e-05
PLEKHB1	43.5194	11.9481	-1.86488	7.19e-39	7e-38	6.01892	2.22988	-1.43254	1.53e-05	8.85e-05
WSB2	39.7097	10.5534	-1.91178	2.95e-43	3.11e-42	127.13	47.3447	-1.42503	1.91e-104	1.04e-102
TM4SF4	311.164	68.1886	-2.19007	2.36e-199	5.08e-198	239.677	89.3567	-1.42344	9.78e-100	5.26e-98
FAM76A	2.59665	0.810113	-1.68045	0.000371016	0.000743858	0.892506	0.333734	-1.41916	0.000154129	0.000729833
CD24	776.663	99.3142	-2.96722	0	0	468.976	177.503	-1.40167	2.68e-287	1.64e-285
ACSL4	218.089	83.2234	-1.38986	1.27e-270	2.9e-269	55.1892	20.9335	-1.39858	7.55e-84	3.91e-82
DUSP1	15.5844	1.8166	-3.10079	1.17e-22	7.93e-22	47.2254	17.9696	-1.394	3.99e-28	1.25e-26
GCNT4	3.61838	0.001	-11.8211	8.52e-16	4.6e-15	0.705746	0.268697	-1.39317	0.000142587	0.000680838
SLC6A20	1.3983	0.001	-10.4495	5.58e-10	1.76e-09	0.446288	0.169915	-1.39317	0.00014276	0.000681447
GABARAPL1	13.1296	3.80778	-1.78581	7.79e-10	2.44e-09	23.6085	9.02213	-1.38777	9.6e-14	1.95e-12
LOC220729	14.4799	4.79983	-1.59299	7.72e-08	2.12e-07	7.50985	2.87296	-1.38625	0.000165675	0.000779025
TPM1	70.8659	22.4103	-1.66093	3.33e-40	3.33e-39	99.4692	38.5864	-1.36616	1.29e-49	5.51e-48
ALAD	13.2331	6.49735	-1.02623	1.6e-07	4.3e-07	14.7477	5.72692	-1.36466	3.25e-14	7.07e-13
KLHDC2	10.3232	3.8171	-1.43534	5.02e-06	1.2e-05	16.718	6.51603	-1.35934	1.37e-09	1.37e-08
JAK2	1.11077	0.203849	-2.44599	0.000235484	0.000482565	0.333664	0.131005	-1.34877	0.000125149	0.000603611
RNF217	4.06409	0.483022	-3.07277	3.49e-06	8.42e-06	1.97655	0.776045	-1.34877	0.000155768	0.000736885
SEMA7A	3.9896	0.446813	-3.1585	1.14e-10	3.79e-10	1.04479	0.410211	-1.34877	0.000157324	0.00074401
CFI	46.0126	10.6667	-2.10891	6.69e-44	7.12e-43	15.1955	5.97948	-1.34555	3.56e-10	3.79e-09
PLOD2	177.518	11.464	-3.95278	0	0	14.0082	5.51421	-1.34505	1.42e-16	3.47e-15
ARMCX3	13.7288	5.58399	-1.29784	2.57e-11	8.81e-11	6.03706	2.3788	-1.34361	7.83e-07	5.5e-06
CAV2	8.78562	0.391568	-4.48781	3.72e-28	2.95e-27	4.60666	1.81743	-1.34182	2.21e-05	0.000123635
CD58	8.42083	1.23631	-2.76792	2e-08	5.71e-08	4.58477	1.82079	-1.33228	0.000189828	0.000881953
ABCA5	3.91952	1.09472	-1.84011	2.18e-14	1.08e-13	0.500388	0.199584	-1.32605	0.000167742	0.000787245
PCMTD2	7.41343	2.42301	-1.61334	5.15e-10	1.63e-09	2.3661	0.943738	-1.32605	0.0010955	0.00432215
LPIN2	18.0137	3.66597	-2.29683	6.9e-55	8.39e-54	18.6101	7.44574	-1.3216	2.26e-31	7.49e-30
AKD1	1.69189	0.340543	-2.31272	1.44e-06	3.59e-06	0.452894	0.182377	-1.31225	0.000149383	0.000709855
PION	5.62856	0.198795	-4.82341	5.22e-19	3.12e-18	0.88127	0.354882	-1.31225	0.000149653	0.000710914
MIPOL1	5.20002	1.45155	-1.84092	4.37e-06	1.05e-05	1.13556	0.457281	-1.31225	0.000150234	0.000713444
ITGA2	17.9011	2.73768	-2.70902	3.83e-83	5.95e-82	2.46459	0.996987	-1.3057	2.61e-06	1.69e-05
PTPRH	4.65965	1.81032	-1.36398	1.38e-05	3.16e-05	9.42824	3.81929	-1.30368	7.9e-11	8.97e-10
SNHG6	38.7679	8.67188	-2.16045	1.49e-09	4.59e-09	73.3061	29.8207	-1.29762	3.8e-10	4.02e-09
UNC80	4.11165	0.233231	-4.13989	2.88e-11	9.86e-11	1.43159	0.582897	-1.2963	0.00015744	0.00074432
SERPINF1	453.846	162.06	-1.48568	4.36e-181	9.14e-180	181.51	74.2211	-1.29015	9.99e-71	4.96e-69
THAP6	3.37728	1.14397	-1.56181	9e-05	0.000191682	1.72465	0.709386	-1.28166	0.000179819	0.000838082
RWDD2A	10.4918	1.06572	-3.29936	4.53e-12	1.63e-11	15.4192	6.35973	-1.27769	9.38e-07	6.52e-06
SNAP25	12.6128	1.04933	-3.58734	1.62e-21	1.05e-20	13.8479	5.73207	-1.27254	2.31e-08	1.99e-07
MBD4	17.8917	6.97742	-1.35853	1.68e-11	5.82e-11	15.3467	6.35247	-1.27254	1.06e-10	1.2e-09
PRKAB2	17.5078	4.40946	-1.98933	5.89e-39	5.75e-38	7.68077	3.19119	-1.26716	1.49e-11	1.83e-10
KCNJ5	2.97735	0.891733	-1.73935	0.00034708	0.000700313	0.380106	0.159189	-1.25566	0.000110365	0.000539864
LOC646471	0.7561	0.001	-9.56243	0.000365004	0.000733039	0.30165	0.126331	-1.25566	0.000110449	0.0005401
IFIT2	1.48178	0.184917	-3.00238	0.000114135	0.000241269	0.315286	0.132042	-1.25566	0.000110608	0.000540696
FAM43A	8.2334	2.94544	-1.48301	3.52e-08	9.87e-08	0.700748	0.293474	-1.25566	0.000128765	0.000620446
EGFL8	8.4341	0.339524	-4.63465	2.25e-11	7.75e-11	1.73668	0.727325	-1.25566	0.000130608	0.000628915
GRAMD3	5.45443	1.52067	-1.84273	3.17e-07	8.34e-07	0.740791	0.310244	-1.25566	0.000130737	0.00062933
C1R	16.6957	4.81568	-1.79366	4.75e-14	2.24e-13	1.00541	0.421066	-1.25566	0.000131493	0.000632353
MST1	21.0412	9.15337	-1.20084	1.28e-10	4.25e-10	5.20223	2.1787	-1.25566	0.000328404	0.00145807
ID1	64.9823	0.705165	-6.52594	3.94e-89	6.38e-88	150.591	63.4451	-1.24705	9.17e-45	3.73e-43
GUSBP1	4.48806	1.01833	-2.13989	9.31e-10	2.91e-09	3.88049	1.6361	-1.24598	2.71942e-54	1.2202e-52
CCDC92	41.0146	12.2552	-1.74274	1.18e-25	8.77e-25	14.6268	6.17719	-1.24359	1.37e-07	1.07e-06
PCDH17	2.37095	0.0806946	-4.87685	8.56e-20	5.25e-19	1.15572	0.48978	-1.23859	0.00195641	0.00728585
KLF6	65.0361	6.60935	-3.29866	2.09e-217	4.6e-216	13.9484	5.94063	-1.23141	1.55e-16	3.77e-15
CYP4V2	11.0828	2.01506	-2.45943	1.38e-28	1.11e-27	1.03071	0.441474	-1.22324	0.000165454	0.000778481
TP53INP1	20.4061	1.82986	-3.4792	4.3e-88	6.91e-87	1.71597	0.734983	-1.22324	0.00168656	0.00638529
MAP3K8	6.69097	0.556661	-3.58734	1.72e-17	9.76e-17	2.77617	1.19248	-1.21914	0.00020169	0.000932092
NDRG1	144.832	22.3604	-2.69536	1.07e-290	2.45e-289	254.096	109.666	-1.21225	4.87e-199	2.88e-197
WDSUB1	6.44665	1.11736	-2.52845	4.12e-08	1.15e-07	3.31492	1.43617	-1.20675	0.000173596	0.000810865
C8orf4	109.246	1.64538	-6.05301	6.91e-217	1.52e-215	21.762	9.44124	-1.20476	2.19e-10	2.39e-09
LAMC2	0.736804	0.0952799	-2.95104	0.000346104	0.000699072	0.117581	0.051027	-1.20432	0.000109005	0.000533917
ETAA1	16.6159	1.90296	-3.12625	1.62e-38	1.56e-37	2.7523	1.19484	-1.20382	0.00277868	0.00992376
INSIG2	15.505	3.16928	-2.29051	1.43e-20	9.02e-20	6.56975	2.85862	-1.20052	3.9e-05	0.000208498
RHOB	135.359	32.3096	-2.06676	8.31e-134	1.57e-132	13.873	6.04399	-1.19871	9.89e-09	8.98e-08
FGF11	5.72244	0.317389	-4.17231	5.44e-15	2.82e-14	1.94816	0.849886	-1.19677	0.000167742	0.000786996
PIK3IP1	13.9666	2.52727	-2.46633	1.63e-19	9.9e-19	2.13966	0.93343	-1.19677	0.0001679	0.000787239
BCL6	12.5495	6.06424	-1.04924	2.51e-08	7.11e-08	11.6848	5.10802	-1.1938	6.8e-11	7.78e-10
C3	2241	372.11	-2.59034	0	0	309.602	135.343	-1.19379	0	0
ZDHHC2	4.90638	1.87982	-1.38406	5.12e-06	1.22e-05	12.0879	5.29256	-1.19153	3.92e-12	5.3e-11
ARGLU1	56.9837	13.7795	-2.04802	2.01e-42	2.09e-41	15.2294	6.7207	-1.18017	3.42e-07	2.54e-06
FAM200B	6.70473	2.21482	-1.59799	5.39e-10	1.71e-09	2.26578	1.00163	-1.17766	0.00204902	0.00760016
C12orf23	25.4301	7.29396	-1.80176	5.76e-31	4.86e-30	9.88362	4.38599	-1.17214	1.43e-08	1.27e-07
RWDD3	8.10718	2.09323	-1.95347	2.96e-05	6.59e-05	7.13798	3.17623	-1.1682	0.000200652	0.000927875
BBIP1	3.20895	0.546078	-2.55492	1.7e-05	3.87e-05	4.37605	1.94967	-1.1664	0.00175827	0.00662462
KCNT2	3.38885	0.364576	-3.21651	1.84e-15	9.74e-15	0.261076	0.117149	-1.15613	0.000120341	0.000583079
NAPB	4.10379	1.44732	-1.50358	1.28e-05	2.95e-05	0.39863	0.178871	-1.15613	0.000120323	0.000583184
TXNDC9	20.5347	9.99698	-1.0385	4.81e-06	1.15e-05	9.07468	4.07195	-1.15613	0.000311114	0.00138755
DAPK1	18.9547	4.09959	-2.209	1.87e-52	2.2e-51	7.94248	3.57502	-1.15164	2.71e-11	3.22e-10
TRIM58	2.20973	0.543165	-2.02441	4.99e-06	1.19e-05	2.47912	1.11881	-1.14786	0.0005865	0.00246783
PPFIBP2	8.82284	2.90383	-1.60329	1.21e-10	4e-10	6.68397	3.04548	-1.13403	3.1e-06	1.99e-05
ELOVL2	49.0798	12.0593	-2.02498	5.69e-82	8.76e-81	28.1907	12.86	-1.13233	9.85e-25	2.94e-23
ABHD3	19.4038	7.93242	-1.29051	7.49e-10	2.35e-09	12.4928	5.70152	-1.13167	1.25e-06	8.47e-06
SLC22A23	12.7601	6.13804	-1.05579	2.59e-13	1.08e-12	23.3231	10.6694	-1.12828	2.71e-30	8.8e-29
LOC91316	9.40223	1.26166	-2.89768	1.21e-21	7.93e-21	1.03255	0.472974	-1.12638	0.000142917	0.000681974
ST3GAL6	3.95707	0.411514	-3.26542	3.1e-07	8.15e-07	1.68394	0.77135	-1.12638	0.000143164	0.000682935
RALGPS1	2.12514	0.102002	-4.38089	1.46e-13	6.39e-13	0.556528	0.254925	-1.12638	0.000143497	0.000684305
RALB	21.378	8.95631	-1.25515	3.74e-11	1.27e-10	48.0539	22.0437	-1.12429	3.07e-23	8.79e-22
CITED2	53.1573	5.80728	-3.19433	1.82e-72	2.59e-71	82.3731	37.7994	-1.12381	3.19e-33	1.08e-31
CSRP1	13.7397	5.60552	-1.29343	4.24e-07	1.1e-06	86.8048	39.9093	-1.12105	2.54e-35	9e-34
IKBIP	11.8157	2.87532	-2.03891	1.24e-15	6.65e-15	16.1405	7.42297	-1.12061	7.17e-11	8.19e-10
PABPC1L	18.3249	1.31543	-3.80019	3.29e-33	2.88e-32	2.5879	1.1922	-1.11816	0.000164215	0.000772898
CDK14	8.22531	2.00074	-2.03954	3.51e-18	2.04e-17	2.22476	1.02491	-1.11816	0.00179983	0.0067657
ITGB3BP	10.9979	2.20575	-2.31788	4.55e-06	1.09e-05	10.7811	4.98764	-1.11207	0.000200088	0.000925555
TANC2	0.70538	0.0366779	-4.26542	1.15e-08	3.33e-08	2.45769	1.13928	-1.10918	4.42e-07	3.23e-06
TMEM51	10.7945	4.27648	-1.33581	3.11e-06	7.55e-06	9.62476	4.46601	-1.10776	3.67e-05	0.000197271
ZNF189	10.9016	4.16062	-1.38967	7.92e-10	2.48e-09	7.16151	3.32464	-1.10707	5.86e-06	3.61e-05
TMED10P1	2.31197	0.374007	-2.62799	1.24e-06	3.1e-06	0.491931	0.228913	-1.10366	0.000121068	0.000585645
LRRC49	5.43902	0.385657	-3.81796	8.14e-14	3.73e-13	0.710156	0.33046	-1.10366	0.000121702	0.000588519
CNTNAP1	3.22904	0.750619	-2.10495	5.55e-09	1.65e-08	0.363739	0.16926	-1.10366	0.000122445	0.000591723
PEX2	10.1708	2.80415	-1.85879	1.47e-17	8.4e-17	4.5295	2.10773	-1.10366	3.16e-05	0.000171569
ANGPTL4	2.35854	0.113204	-4.38089	2.94e-05	6.56e-05	45.8605	21.3405	-1.10366	1.85e-18	4.72e-17
A1CF	75.9934	36.0998	-1.07389	1.99e-27	1.56e-26	49.5068	23.0953	-1.10003	1.28e-22	3.61e-21
CLK1	9.74006	1.42239	-2.77561	6.37e-21	4.05e-20	4.89451	2.28528	-1.09879	0.000172653	0.000806714
YAF2	6.57627	1.15737	-2.50642	8e-16	4.33e-15	2.04509	0.957911	-1.0942	0.000187129	0.000869958
SORL1	12.1048	2.0115	-2.58923	2.97e-74	4.31e-73	14.0212	6.56915	-1.09383	8.73e-31	2.87e-29
LIPC	65.8652	11.819	-2.47841	9.9e-57	1.23e-55	50.2874	23.5923	-1.09188	6.61e-17	1.62e-15
MTSS1	11.6533	2.75362	-2.08133	5.12e-26	3.85e-25	6.38224	2.99548	-1.09128	1.56e-07	1.21e-06
NUAK1	4.45424	1.04224	-2.09549	2.14e-14	1.06e-13	4.10335	1.92822	-1.08953	9.57e-07	6.64e-06
C1D	12.2999	3.9266	-1.64729	6.36e-06	1.51e-05	8.94687	4.20577	-1.08901	0.00249156	0.00901797
SUSD1	8.4124	3.73907	-1.16984	6.28e-06	1.49e-05	9.78345	4.62104	-1.08213	6.11e-07	4.35e-06
C14orf105	3.02372	0.0857595	-5.13989	8.46e-09	2.47e-08	2.71972	1.28599	-1.08058	0.000171004	0.000799766
FAM13B	3.10816	0.659394	-2.23685	1.93e-09	5.9e-09	1.66658	0.789365	-1.07812	0.000193166	0.000896335
ANXA4	134.91	24.4393	-2.46473	5.59e-151	1.11e-149	142.294	67.5427	-1.075	5.67e-58	2.6e-56
C14orf149	3.50004	0.467982	-2.90285	0.000251914	0.000515211	1.75542	0.835423	-1.07124	0.000124895	0.000602972
DNAJC28	2.34744	0.225343	-3.38089	0.000151089	0.000314997	1.26791	0.60341	-1.07124	0.000125002	0.000603295
TM2D3	10.3061	3.21534	-1.68045	6.01e-06	1.43e-05	6.89193	3.27994	-1.07124	0.000198979	0.000921865
ZNF277	12.7206	3.04662	-2.06188	1.06e-15	5.68e-15	6.80758	3.26322	-1.06085	0.000109374	0.000535372
ANKRD49	5.98078	1.35703	-2.13989	2.19e-06	5.38e-06	4.28045	2.05913	-1.05572	0.00017448	0.000814224
CRLS1	13.0136	5.55872	-1.2272	2.06e-11	7.13e-11	8.97597	4.31952	-1.0552	7.45e-08	6.01e-07
SLC2A2	5.52166	1.19021	-2.21389	3.92e-10	1.26e-09	42.6159	20.5314	-1.05356	7.06e-28	2.2e-26
CTSZ	174.354	85.51	-1.02786	5.91e-39	5.76e-38	146.727	70.8087	-1.05114	7.33e-41	2.81e-39
IL8	31.5386	0.001	-14.9448	1.44e-63	1.92e-62	3.46643	1.67509	-1.04921	0.000161349	0.000761102
GHR	5.14714	0.44469	-3.5329	1.33e-18	7.84e-18	1.31422	0.635075	-1.04921	0.000161613	0.000762105
AFP	2748.27	445.38	-2.62542	0	0	2.81989	1.36266	-1.04921	0.000161854	0.000762756
MTERFD3	8.3639	2.30599	-1.85879	8.68e-07	2.2e-06	4.84227	2.33994	-1.04921	0.000180505	0.000841013
TPRKB	30.7607	13.4642	-1.19195	1.12e-05	2.59e-05	19.0493	9.20521	-1.04921	0.000704938	0.00291077
LOX	91.2426	3.47553	-4.7144	0	0	6.94171	3.36809	-1.04336	3.24e-06	2.07e-05
LIG4	5.56046	1.57707	-1.81796	1.93e-09	5.9e-09	1.5058	0.731984	-1.04065	0.000164181	0.000772981
CALCOCO1	7.59672	2.75917	-1.46114	2.57e-07	6.78e-07	13.3896	6.51691	-1.03885	1.23e-08	1.1e-07
SEPT7P2	10.9776	1.73654	-2.66028	1.78e-15	9.46e-15	5.92168	2.89334	-1.03327	0.00131669	0.00509439
ENPP1	20.2736	5.67372	-1.83723	1.07e-54	1.3e-53	7.16652	3.50364	-1.03242	8.84e-11	1e-09
RNF7	20.0804	9.96977	-1.01016	6.26e-06	1.48e-05	27.0141	13.2761	-1.02488	6.67e-09	6.18e-08
ZNF75D	1.43388	0.2334	-2.61905	8.11e-06	1.9e-05	0.676516	0.333325	-1.0212	0.000142258	0.000679487
PHKA2	22.9521	6.06839	-1.91924	2.4e-47	2.68e-46	24.2941	12.0464	-1.01201	2.57e-23	7.39e-22
ZNF814	5.27525	0.822898	-2.68045	1.43e-20	9.03e-20	0.666452	0.330526	-1.01174	0.000148877	0.000707908
LOC100129716	11.0437	0.689093	-4.00238	6.98e-25	5.07e-24	1.67426	0.830346	-1.01174	0.000149125	0.00070886
LGALS1	146.64	39.3793	-1.89677	9.14e-32	7.81e-31	452.224	224.541	-1.01006	8.72e-44	3.49e-42
C4orf33	4.26698	0.694555	-2.61905	8.11e-06	1.9e-05	4.73692	2.3558	-1.00773	0.000175638	0.000819365
BVES	2.57137	0.352198	-2.86808	3.17e-10	1.02e-09	1.68141	0.838307	-1.00412	0.000181604	0.000845333
LEPREL1	0.933624	0.0582552	-4.00238	0.000418772	0.00083517	2.50302	1.24794	-1.00412	0.000182722	0.000850274
PTPRM	31.0112	1.26949	-4.61047	5.19e-164	1.05e-162	11.8851	5.93342	-1.00221	1.52e-12	2.23e-11
RRP12	4.36932	30.9145	2.8228	4.66e-15	2.43e-14	27.2431	54.5442	1.00154	0	0
SH2D5	0.810455	4.94461	2.60905	2.62e-07	6.92e-07	2.01186	4.0323	1.00307	0.000653108	0.0027218
MAP3K6	1.35613	4.67888	1.78667	1.28e-07	3.44e-07	3.00433	6.02451	1.0038	9.07e-06	5.46e-05
SREBF2	49.8718	105.663	1.08317	0	0	29.429	59.106	1.00606	1.78e-13	3.44e-12
NOP16	11.5728	34.9017	1.59256	2.76e-06	6.73e-06	50.8897	102.696	1.01294	7.37e-11	8.4e-10
FSCN1	58.5577	117.915	1.00982	0	0	15.8722	32.1563	1.0186	0	0
POLR3D	14.6764	29.3714	1.00091	8.36e-09	2.45e-08	7.3119	14.8327	1.02046	2.43e-06	1.58e-05
ZNF212	1.74749	5.21824	1.57828	4.69e-05	0.000102988	1.3545	2.75291	1.0232	0.000170983	0.000800173
LAS1L	11.4898	36.1086	1.65199	1.33e-15	7.12e-15	83.0022	169.031	1.02607	9.81e-13	1.5e-11
ITPKA	5.84186	29.4041	2.33152	6.46e-14	3.01e-13	4.97203	10.1512	1.02974	0.000169453	0.000793765
TRAPPC9	5.479	14.8305	1.43659	0	0	3.69443	7.63301	1.0469	1.43e-07	1.11e-06
RECQL4	4.99316	20.1096	2.00986	0	0	4.34628	8.97978	1.0469	1.43e-07	1.11e-06
NOL6	8.18138	25.2583	1.62634	1.27e-13	5.64e-13	19.0277	39.3211	1.0472	0	0
PUS1	5.42639	11.7448	1.11396	5.06e-05	0.000110655	4.32977	8.95323	1.04812	0.000122937	0.000593906
DUS3L	9.00378	39.2244	2.12315	0	0	7.73281	16.0831	1.05648	1.27e-07	9.95e-07
RRP9	8.50269	41.6056	2.29079	0	0	28.5658	59.5179	1.05903	0	0
PANX2	1.01811	9.81142	3.26856	2.62e-07	6.92e-07	0.794311	1.66329	1.06627	0.000157531	0.000744278
PITX1	3.47717	17.086	2.29683	8.07e-13	3.13e-12	3.69929	7.74634	1.06627	8.89e-05	0.000442816
ETV4	12.413	68.1768	2.45743	0	0	97.4781	205.374	1.0751	9.07e-13	1.4e-11
MCM7	67.0269	173.234	1.36991	9.54e-13	3.67e-12	62.6198	132.32	1.07934	8.6e-13	1.34e-11
FAM86A	1.45493	6.53637	2.16754	2.95e-07	7.76e-07	5.01509	10.6961	1.09274	2.68e-06	1.73e-05
SLC7A5	9.42362	73.4057	2.96154	1.76e-13	7.58e-13	42.6411	91.2716	1.09792	0	0
POLR1E	7.82129	21.1477	1.43502	2.4e-10	7.81e-10	19.4947	41.8177	1.10103	1.09e-13	2.19e-12
XRCC3	9.15793	19.1836	1.06678	9.98e-09	2.9e-08	6.43034	13.8149	1.10326	1.39e-08	1.24e-07
RTN4R	1.61922	13.6958	3.08036	2.62e-07	6.92e-07	2.06719	4.44895	1.10579	0.000191005	0.000886865
TRIM15	4.19148	18.4044	2.13451	1.75e-13	7.56e-13	8.3239	17.9491	1.10858	2.49e-09	2.43e-08
CUTC	2.77617	8.18878	1.56055	0.00040222	0.000803921	9.50492	20.578	1.11436	5.07e-07	3.66e-06
FDFT1	46.7224	436.277	3.22306	6.44e-13	2.54e-12	96.9025	211.57	1.12653	0	0
PGAM5	8.9988	31.4438	1.80497	9.25e-13	3.56e-12	13.0202	28.6676	1.13867	3.08e-08	2.61e-07
TONSL	7.64682	25.4315	1.73368	8.77e-14	3.99e-13	3.07514	6.79711	1.14427	8.34e-08	6.7e-07
C14orf80	2.02021	15.6308	2.95181	1.11e-07	3.01e-07	2.19225	4.86061	1.14873	0.000196261	0.000910127
NEIL2	1.38303	4.94244	1.83739	1.2e-05	2.77e-05	4.33387	9.66335	1.15687	5.02e-07	3.63e-06
DHCR7	25.0034	128.287	2.35918	0	0	71.6975	159.919	1.15735	0	0
TKT	37.286	220.498	2.56406	2.53e-13	1.06e-12	124.114	276.989	1.15816	3.33e-12	4.58e-11
TCOF1	24.5303	61.9857	1.33737	1.12e-12	4.28e-12	32.6577	73.4576	1.16949	9.09e-13	1.4e-11
PRR7	1.16956	5.40029	2.20707	0.00020648	0.000424928	2.98625	6.72222	1.1706	0.0020284	0.007535
SPTBN2	12.3336	25.8809	1.06929	0	0	2.46553	5.57353	1.17669	5.53e-11	6.36e-10
NLE1	5.73512	37.1372	2.69497	0	0	8.1353	18.8241	1.21031	4.78e-13	8.12e-12
TMEM97	89.8091	359.214	1.99991	1.43e-12	5.42e-12	38.9622	91.3811	1.22982	7.28e-13	1.16e-11
SCRIB	12.2407	41.5745	1.76401	0	0	8.32041	19.5898	1.23538	0	0
PFAS	9.04176	26.2082	1.53535	4.15e-14	2e-13	10.7655	25.6287	1.25135	1.29e-13	2.56e-12
DKFZp686O24166	2.1663	4.52821	1.06371	1.71e-05	3.89e-05	0.483983	1.15824	1.25891	0.00019815	0.000918313
CAD	11.9974	57.4939	2.26068	0	0	19.8433	48.0121	1.27474	0	0
SEMA3F	7.16824	17.2171	1.26415	6.57e-13	2.58e-12	0.752168	1.83755	1.28866	0.000187554	0.000871662
PKLR	9.41705	67.2548	2.83629	1.61e-13	7.02e-13	1.08635	2.65397	1.28866	0.00273156	0.00978616
ARHGEF16	9.98669	21.884	1.1318	1.59e-11	5.53e-11	2.12493	5.24418	1.3033	3.02e-05	0.000165106
MYBBP1A	18.8197	96.5841	2.35954	0	0	15.0043	37.7838	1.33239	0	0
LY6E	7.046	81.8845	3.53871	8.07e-13	3.13e-12	28.6726	72.2056	1.33244	0	0
PDCD11	18.834	45.8321	1.28302	0	0	30.9144	78.1494	1.33796	5.01e-13	8.42e-12
STARD8	0.279615	2.00641	2.84311	1.69e-05	3.84e-05	0.31235	0.794219	1.34637	0.000161854	0.000762998
KCNF1	0.001	2.07052	11.0158	2.87e-05	6.4e-05	2.69584	6.85478	1.34637	1.41e-05	8.2e-05
BOP1	14.8402	158.235	3.41448	0	0	24.7039	63.5932	1.36413	1.81e-13	3.46e-12
POP1	2.69275	5.81255	1.11009	1.38e-05	3.17e-05	2.88024	7.49042	1.37886	2.43e-11	2.9e-10
SSTR5	1.52094	6.32681	2.05651	0.00020852	0.000429012	0.64724	1.69416	1.38819	0.000140306	0.000670379
RIN1	0.771805	6.58162	3.09214	3.18e-06	7.7e-06	1.06744	2.83702	1.41022	0.00184106	0.00689793
FADS2	7.89403	41.1837	2.38324	2.66e-15	1.4e-14	2.65946	7.10771	1.41825	6.47e-08	5.25e-07
HYAL1	7.40418	31.9976	2.11155	0	0	31.6837	87.0559	1.4582	1.06e-12	1.6e-11
HMGCR	22.3887	52.634	1.23322	4.42e-13	1.78e-12	15.0131	41.3122	1.46034	1.22e-13	2.45e-12
FAM203A	4.59382	37.5319	3.03035	6.82e-14	3.16e-13	10.4465	28.783	1.46219	7.95e-14	1.63e-12
NKD2	1.72819	20.8478	3.59256	2.62e-07	6.91e-07	1.47087	4.10668	1.4813	0.00146965	0.00563467
SQLE	29.4447	82.4245	1.48506	0	0	23.5127	65.8276	1.48525	0	0
MVD	10.7712	168.142	3.96443	4.66e-15	2.43e-14	26.7654	79.6999	1.57421	4.22e-15	9.63e-14
HES6	1.00951	16.85	4.06101	1.53e-05	3.5e-05	3.54421	10.795	1.60683	1.55e-06	1.04e-05
NAALADL1	1.79887	7.05532	1.97162	5.38e-08	1.49e-07	0.0820191	0.257623	1.65123	0.000110104	0.000538768
TMEM82	0.001	2.69285	11.3949	0.000122879	0.000259009	0.869942	2.73249	1.65123	0.000174165	0.000813007
OAS1	0.415218	9.06792	4.44883	6.79e-05	0.000146656	3.71063	11.6551	1.65123	1.89e-08	1.65e-07
FASN	77.3127	1223.06	3.98364	0	0	55.3438	177.246	1.67926	0	0
ODC1	39.0127	242.8	2.63775	0	0	172.61	575.405	1.73706	1.97e-12	2.82e-11
HMGCS1	49.6733	185.599	1.90165	0	0	23.1687	80.1359	1.79027	0	0
NQO1	6.39606	85.8884	3.74721	6.88e-15	3.55e-14	16.2461	57.7083	1.82869	5.62e-14	1.18e-12
SLCO4A1	0.001	4.2682	12.0594	3.23e-12	1.18e-11	0.317558	1.24682	1.97316	0.000183886	0.000855419
SLC43A2	1.4956	37.0412	4.63033	8.2e-09	2.4e-08	2.12968	8.84224	2.05377	1.94e-11	2.35e-10
C19orf77	6.08377	15.6588	1.36394	0.000284684	0.000578714	0.242715	1.01649	2.06627	0.000124614	0.000601814
KISS1R	4.03682	11.5337	1.51456	6.13e-06	1.45e-05	0.271243	1.13597	2.06627	0.000153232	0.000725818
LFNG	1.16345	4.08351	1.8114	0.000275482	0.000560523	0.464164	2.04112	2.13665	0.00103713	0.0041127
KCNAB2	3.26636	10.734	1.71644	2.11e-11	7.28e-11	0.139	0.654902	2.23619	0.000161968	0.000763047
CYGB	3.18533	12.8086	2.0076	3.14e-10	1.01e-09	0.11296	0.591348	2.38819	0.000140184	0.000670013
FBXW9	1.78888	6.57321	1.87754	4.94e-05	0.00010815	1.01502	5.31362	2.38819	7.17e-06	4.36e-05
HPD	23.5345	337.297	3.84117	0	0	4.49134	24.4851	2.44669	1.94e-11	2.34e-10
HMGCS2	1.01297	11.1664	3.4625	3.18e-06	7.7e-06	1.29321	7.10849	2.45858	6.31e-07	4.49e-06
SFN	1.31275	17.0376	3.69806	7.06e-06	1.67e-05	3.35187	19.8282	2.56452	4.99e-09	4.68e-08
MUC13	0.724056	6.40034	3.14397	3.18e-06	7.7e-06	14.0196	84.0389	2.58361	0	0
AGR2	0.703882	129.564	7.52412	6.79e-05	0.000146615	129.176	911.215	2.81846	1.78e-13	3.43e-12
ALDOC	19.2389	47.4959	1.30378	0	0	1.20137	10.7615	3.16313	3.58e-06	2.27e-05
GPX2	23.9663	129.387	2.43261	0	0	3.76916	37.374	3.30972	3.13e-08	2.65e-07
SLC5A11	0.293833	3.30017	3.48947	7.18e-05	0.000154169	0.187562	1.86559	3.31419	0.00019963	0.000924301
C9orf167	6.36374	19.9068	1.64532	0	0	0.162486	1.92806	3.56877	7.87e-05	0.000396981
SELENBP1	15.1871	56.0997	1.88514	0	0	0.904807	12.992	3.84387	1.09e-05	6.44e-05
G0S2	2.50963	10.9615	2.1269	2.59e-05	5.81e-05	0.228853	4.07336	4.15373	0.000622624	0.00260576
PRODH	1.09307	3.99482	1.86974	0.000405598	0.000810568	0.398707	10.3318	4.69562	5.02e-05	0.000262822
NYNRIN	3.20778	14.2851	2.15486	0	0	0.001	0.0293679	4.87617	0.000102732	0.000505535
CLDN4	0.001	6.85398	12.7427	7.52e-13	2.93e-12	0.604457	22.6567	5.22815	3.09e-05	0.000168482
NTN1	1.44967	6.15094	2.08508	4.33e-13	1.75e-12	0.001	0.0387544	5.27629	0.00125359	0.0048706
BAIAP2L2	10.4622	25.4094	1.28017	6.63e-12	2.36e-11	0.102744	5.48622	5.73869	0.000571378	0.00241656
NPC1L1	12.6554	69.1913	2.45083	0	0	0.001	0.0914381	6.51472	0.000120876	0.000584907
CLDN5	0.001	2.14124	11.0642	1.77e-05	4.02e-05	0.001	0.0997165	6.63976	0.000105394	0.000517944
GJC2	0.6157	3.07342	2.31955	0.000409178	0.000817406	0.001	0.102873	6.68472	0.000106999	0.00052531
LAMC3	0.001	2.049	11.0007	7.52e-13	2.93e-12	0.001	0.113518	6.82678	0.000137962	0.000660458
GFRA3	0.715182	4.23939	2.56747	5.42e-05	0.000118155	0.001	0.119495	6.9008	0.000101608	0.000501001
SLC25A47	0.398447	8.57733	4.42807	6.79e-05	0.000146554	0.001	0.133147	7.05688	0.000106363	0.000522361
EPHA1	5.64812	11.9184	1.07735	2.87e-07	7.56e-07	0.001	0.137266	7.10083	0.000120868	0.00058506
GRIK4	0.481023	2.9264	2.60495	4.15e-05	9.14e-05	0.001	0.160741	7.3286	0.000120323	0.000583757
PTP4A3	26.4384	87.0121	1.71858	0	0	0.001	0.173231	7.43655	0.000101979	0.000502499
SLC39A4	2.08523	9.5725	2.19869	3.66e-09	1.1e-08	0.001	0.199089	7.63727	0.000120868	0.000585251
MEP1A	20.2744	144.746	2.8358	0	0	0.001	0.236337	7.8847	0.000139153	0.000665732
UGT2B10	0.001	9.23038	13.1722	0	0	0.001	0.251355	7.97358	0.000139717	0.000668216
BEX1	13.2174	86.2211	2.7056	8.17e-14	3.74e-13	0.001	0.267684	8.06439	0.000105835	0.00051994
NAPRT1	17.721	132.561	2.90313	0	0	0.001	0.272264	8.08886	0.000120323	0.00058414
CAMK1	4.42335	40.5289	3.19574	4.17e-11	1.42e-10	0.001	0.311185	8.28163	0.000120323	0.000583948
UGT1A1	0.292961	25.5004	6.44367	6.79e-05	0.000146533	0.187005	63.7311	8.41278	0.000120323	0.000583184
TFF3	0.001	10.9649	13.4206	8.53e-08	2.33e-07	0.001	0.345425	8.43223	0.0024509	0.00890127
C19orf46	2.24045	13.0012	2.53678	1.11e-07	3.01e-07	0.001	0.44921	8.81124	0.000138783	0.000664177
NKAIN1	0.415468	2.76522	2.73458	0.000137183	0.000288178	0.001	0.462784	8.85419	0.000165675	0.000779025
EFEMP1	0.591594	5.61087	3.24555	7.06e-06	1.67e-05	0.001	0.553532	9.11252	0.000190771	0.000886056
UGT1A6	0.277982	2.77524	3.31955	8.96e-05	0.000191011	0.001	3.06544	11.5819	5.28e-11	6.11e-10
